# Supplementary material for: Assessing Physiotherapists’ Adherence to Clinical Practice Guidelines for Ankle Sprain Management in Saudi Arabia: A Cross-Sectional Study with National Online Survey
Source: J Clin Med. 2025 Mar 11;14(6):1889. doi: 10.3390/jcm14061889 (PMC11942653; doi:10.3390/jcm14061889)
Supplement: Supplementary file 1 [file jcm-14-01889-s001.zip]

Archive with 1 entries (1 files):
- jcm-3453894-supplementary.pdf
